# Supplementary material for: Microbial Sharing between Pediatric Patients and Therapy Dogs during Hospital Animal-Assisted Intervention Programs
Source: Microorganisms. 2021 May 13;9(5):1054. doi: 10.3390/microorganisms9051054 (PMC8153335; doi:10.3390/microorganisms9051054)
Supplement: Supplementary file 1 [file microorganisms-09-01054-s001.zip]

Archive with 1 entries (1 files):
- microorganisms-1195111-supplementary.pdf
